# Supplementary material for: The RAB11A-Positive Compartment Is a Primary Platform for Autophagosome Assembly Mediated by WIPI2 Recognition of PI3P-RAB11A
Source: Dev Cell. 2018 Apr 9;45(1):114–131.e8. doi: 10.1016/j.devcel.2018.03.008 (PMC5896254; doi:10.1016/j.devcel.2018.03.008)
Supplement: Table S1. siRNA Sequences, Related to STAR Methods [file mmc2.xlsx]

## Sheet: Sheet1
Table S1 (related to Key Resources table) siRNA sequences
Non-targeting SMARTpool siRNA	Dharmacon	D-001810-10-50
UGGUUUACAUGUCGACUAA
UGGUUUACAUGUUGUGUGA
UGGUUUACAUGUUUUCUGA
UGGUUUACAUGUUUUCCUA
RAB11A siRNAa: GCAACAAUGUGGUUCCUAU	Dharmacon	J-004726-10
RAB11A siRNAb: CAAGAGCGAUAUCGAGCUA	Dharmacon	J-004726-09
RAB11A siRNAc: GUGCAGUGCUGUCAGAACA	Dharmacon	J-004726-08
RAB11A siRNAd: GAGAUUUACCGCAUUGUUU	Dharmacon	J-004726-07
WIPI2 siRNAa: CGACAGUCCUUUAGCGGCA	Dharmacon	J-020521-09
WIPI2 siRNAb: UGGGUUGGCUUUACGGCAA	Dharmacon	J-020521-10
WIPI2 siRNAc: GCGUUAAAGUAUCGUUUGU	Dharmacon	J-020521-11
WIPI2 siRNAd: GGACCGGGUACUUCGGGAA	Dharmacon	J-020521-12
ATG16L1 siRNA GUUAUUGAUCUCCGAACAA	Dharmacon	J-021033-12
ATG2A siRNA GCAUUCCCAGUUGUUGGAGUUCCUAUU	Dharmacon	Velikkakath et al., 2012
ATG2B siRNA AGGUCUCUCUUGUCUGGCAUCUUUAUU	Dharmacon	Velikkakath et al., 2012
ATG14 siRNAa: CGGGAGAGGUUUAUCGACA	Dharmacon	J-020438-09
ATG14 siRNAb: GCUCAGAAAUGCAGCGCAG	Dharmacon	J-020438-10
ATG14 siRNAc: CAUUAUGAGCGUCUGGCAA	Dharmacon	J-020438-11
ATG14 siRNAd: GAUAAAUCAUUCAGAGGUU	Dharmacon	J-020438-12
FIP200 siRNAa: GGAGUGGGCUGGUGCUUUA	Dharmacon	J-021117-05
FIP200 siRNAb: AAACUACGAUUGACACUAA	Dharmacon	J-021117-06
FIP200 siRNAc: GCAAAGAAAUUAGGGAAUC	Dharmacon	J-021117-07
FIP200 siRNAd: UAAACUUGACGGACUAAUA	Dharmacon	J-021117-08
ULK1 siRNAa: CAGCAUCACUGCCGAGAGG	Dharmacon	J-005049-05
ULK1 siRNAb: CCACGCAGGUGCAGAACUA	Dharmacon	J-005049-06
ULK1 siRNAc: GCACAGAGACCGUGGGCAA	Dharmacon	J-005049-07
ULK1 siRNAd: UCACUGACCUGCUCCUUAA	Dharmacon	J-005049-08
